# Supplementary material for: The Role and Mechanism of Transglutaminase 2 in Regulating Hippocampal Neurogenesis after Traumatic Brain Injury
Source: Cells. 2023 Feb 9;12(4):558. doi: 10.3390/cells12040558 (PMC9954100; doi:10.3390/cells12040558)
Supplement: Supplementary file 1 [file cells-12-00558-s001.zip]

Archive with 1 entries (1 files):
- cells-2094621-supplementary.pdf
